# Supplementary material for: Trichinella spiralis excretory/secretory proteins mediated larval invasion via inducing gut epithelial apoptosis and barrier disruption
Source: PLoS Negl Trop Dis. 2025 Jan 23;19(1):e0012842. doi: 10.1371/journal.pntd.0012842 (PMC11793818; doi:10.1371/journal.pntd.0012842)
Supplement: S1 Table — (XLSX) [file pntd.0012842.s002.xlsx]

## Sheet: Figure 1A
Cell viability (%)	Incubation time (h)
Concentration of IIL ESP (μg/ml)	24 h			48 h
0	104.51	98.06	97.43	109.1	95.77	95.13
25	118.1	124.51	122.17	110.71	99.99	116.52
50	115.98	123.57	122.56	109.6	115.51	119.94
100	112.74	123.38	121.61	100.69	104.97	101.92
200	61.84	57.39	59.83	44.33	48.25	43.8

## Sheet: Figure 1B
Cell viability (%)	Incubation time (h)
	0	3	6	12	18	24	48
	99.29	113.81	99.02	100.02	70.43	58.39	45.32
	102.25	114.61	108	106.36	85.5	57.48	48.65
	101.83	107.99	109.9	99.22	73.96	61.65	41.65

## Sheet: Figure 2A
Normalized TEER
	PBS	IIL ESP
	1.05276	0.917942
	0.974648	0.940468
	0.979214	0.865992

## Sheet: Figure 2B
FITC dextran (μg/ml）
	PBS	IIL ESP
	0.292243	0.477489
	0.290148	0.482719
	0.329559	0.475241

## Sheet: Figure 2C
Relative mRNA expression
	PBS			IIL ESP
ZO1	0.94	1.08	0.98	0.37	0.41	0.51
E-cad	0.99	0.98	1.03	0.81	0.72	0.83
Occludin	1	1	0.99	0.85	0.84	0.82
Claudin 1	0.98	1.01	1.01	0.87	0.89	0.89

## Sheet: Figure 2E
Quantitative analysis of fluorescance
	PBS			IIL ESP
ZO1	0.952489	1.06704	0.980476	0.813437	0.918798	0.795343
E-cad	0.955379	1.08988	0.954738	0.704252	0.826408	0.84365
Occludin	1.00879	1.08182	0.909392	0.799885	0.816444	0.668433
Claudin 1	0.878224	1.05202	1.06975	0.58855	0.481289	0.528698

## Sheet: Figure 2F
Fold change of PBS
	PBS			IIL ESP
ZO1	1	1	1	0.538965	0.624354	0.470689
E-cad	1	1	1	0.688706	0.657429	0.668027
Occludin	1	1	1	0.804005	0.69826	0.80381
Claudin 1	1	1	1	0.769944	0.715723	0.743115

## Sheet: Figure 4B
Apoptosis rate (%)
	PBS	IIL ESP
	10.45	15.23
	9.72	15.19
	11.71	15.79

## Sheet: Figure 5A
Relative mRNA expression
gene name	PBS group			IIL ESP group
Caspase 3	1.018	0.961	1.022	1.192	1.135	1.174
Caspase 9	1.008	1.015	0.977	1.123	1.17	1.263
Caspase 8	1.007	0.995	0.999	1.281	1.355	1.324
PARP	1.035	1.034	0.935	1.612	1.369	1.216
Bcl-2	1.022	0.993	0.985	0.773	0.75	0.666
Bax	0.962	1.023	1.017	1.016	0.929	0.997
Cytochrome C	0.993	1.003	1.004	1.307	1.265	1.299

## Sheet: Figure 5B
Fold change of PBS
	PBS group			IIL ESP group
Caspase 3	1	1	1	1.11448	1.16375	1.14797
cl-Caspase 3	1	1	1	1.19962	1.32644	1.17453
Caspase 9	1	1	1	0.915401	0.800836	1.08907
cl-Caspase 9	1	1	1	7.21855	5.91286	6.43623
Caspase 8	1	1	1	0.999707	0.86265	1.05841
cl-Caspase 8 p43	1	1	1	1.64466	1.23216	1.409
cl-Caspase 8 p18	1	1	1	1.79291	1.42511	1.73799
PARP	1	1	1	1.34164	1.09252	1.01719
cl-PARP	1	1	1	1.15204	1.1292	1.1053
Bcl-2	1	1	1	0.597527	0.748709	0.798076
Bax	1	1	1	1.58017	2.00197	1.51204
Cytochrome c	1	1	1	1.441	1.5064	1.58333

[truncated: 7 more sheets: Figure 6A, Figure 6B, Figure 6C, Figure 6E, Figure 6F, Figure 7D, S1 Figure 1]
